# Supplementary material for: In Vitro Characterization of a Nuclear Receptor-like Domain of the Xylanase Regulator 1 from Trichoderma reesei
Source: J Fungi (Basel). 2022 Nov 27;8(12):1254. doi: 10.3390/jof8121254 (PMC9784857; doi:10.3390/jof8121254)
Supplement: Supplementary file 1 [file jof-08-01254-s001.zip]

Archive with 1 entries (1 files):
- jof-2007978-supplementary.pdf
